# Supplementary material for: The Ganoderma lucidum and Rosa roxburghii Tratt Formulation Prevents Depressive-like Behaviors in Mice by Modulating Tryptophan Metabolism via the Gut–Brain Axis and Upregulating the BDNF/TrkB/PI3K/AKT Pathway
Source: Foods. 2026 Apr 28;15(9):1535. doi: 10.3390/foods15091535 (PMC13163458; doi:10.3390/foods15091535)
Supplement: Supplementary file 1 [file foods-15-01535-s001.zip]

Archive with 1 entries (1 files):
- foods-4248178-supplementary.pdf
